# Supplementary material for: (-)-Oleocanthal Nutraceuticals for Alzheimer’s Disease Amyloid Pathology: Novel Oral Formulations, Therapeutic, and Molecular Insights in 5xFAD Transgenic Mice Model
Source: Nutrients. 2021 May 18;13(5):1702. doi: 10.3390/nu13051702 (PMC8157389; doi:10.3390/nu13051702)
Supplement: Supplementary file 1 [file nutrients-13-01702-s001.zip]

Archive with 1 entries (1 files):
- nutrients-1166652-supplementary.pdf
